# Supplementary material for: Characterization of Tumor-Infiltrating Lymphocyte-Derived Atypical TCRs Recognizing Breast Cancer in an MR1-Dependent Manner
Source: Cells. 2024 Oct 16;13(20):1711. doi: 10.3390/cells13201711 (PMC11506377; doi:10.3390/cells13201711)
Supplement: Supplementary file 1 [file cells-13-01711-s001.zip]

Archive with 1 entries (1 files):
- cells-3145117-supplementary.pdf
